# Supplementary material for: 2-[(1H-Imidazol-2-yl)disulfan­yl]-1H-imidazole
Source: Acta Crystallogr Sect E Struct Rep Online. 2011 Sep 14;67(Pt 10):o2585. doi: 10.1107/S1600536811036014 (PMC3201382; doi:10.1107/S1600536811036014)
Supplement: Supplementary file 2 [file e-67-o2585-Isup2.hkl]

# 
# h,k,l, Fc-squared, Fo-squared, sigma(Fo-squared) and status flag 
# 
data_I
_shelx_title ' KH408H in C2/c' 
_shelx_refln_list_code          4 
_shelx_F_calc_maximum       65.53 
_exptl_crystal_F_000       408.00 
_reflns_d_resolution_high  0.7291 
 
loop_ 
 _symmetry_equiv_pos_as_xyz 
 'x, y, z' 
 '-x, y, -z+1/2' 
 'x+1/2, y+1/2, z' 
 '-x+1/2, y+1/2, -z+1/2' 
 '-x, -y, -z' 
 'x, -y, z-1/2' 
 '-x+1/2, -y+1/2, -z' 
 'x+1/2, -y+1/2, z-1/2' 
 
_cell_length_a    14.0825 
_cell_length_b     6.3928 
_cell_length_c     9.9223 
_cell_angle_alpha  90.000 
_cell_angle_beta  122.292 
_cell_angle_gamma  90.000 
 
_shelx_F_squared_multiplier     1.000 
 
loop_ 
 _refln_index_h 
 _refln_index_k 
 _refln_index_l 
 _refln_F_squared_calc 
 _refln_F_squared_meas 
 _refln_F_squared_sigma 
 _refln_observed_status 
   2   0   0     2418.48     3071.99     14.07 o 
   6   0   0     3730.87     4094.05      9.05 o 
   8   0   0     1802.08     2210.00   1124.07 o 
  10   0   0      498.26      492.24      7.78 o 
  12   0   0       33.79       26.57      1.16 o 
  14   0   0       26.27       24.36      1.15 o 
  16   0   0       15.78       16.52      1.30 o 
   1   1   0        2.18       52.94      2.18 o 
   5   1   0      830.06      548.86      3.04 o 
   9   1   0        0.44        1.50      1.38 o 
  11   1   0     2234.61     2500.58    367.29 o 
  13   1   0      167.61      183.61      1.36 o 
  15   1   0      173.80      160.71      1.41 o 
   2   2   0       30.70       21.84      7.09 o 
   4   2   0     1025.98     1396.04     23.25 o 
   6   2   0        8.24        1.82      0.67 o 
   8   2   0       19.84        9.19      0.72 o 
  10   2   0      134.99      148.21     22.65 o 
  12   2   0      109.70      115.36     17.73 o 
  14   2   0      321.11      297.51      1.56 o 
   1   3   0      150.48      195.07      2.08 o 
   3   3   0      605.76      730.62     32.77 o 
   5   3   0        9.44        9.57      0.61 o 
   7   3   0      520.22      560.57      6.23 o 
   9   3   0        8.73        6.09      0.65 o 
  11   3   0      152.22      150.26     25.53 o 
  13   3   0        4.58        3.90      0.71 o 
  15   3   0       15.78       11.91      0.81 o 
   0   4   0      708.24      968.95      3.90 o 
   2   4   0        9.02        6.32      0.79 o 
   4   4   0      544.57      679.69     10.06 o 
   6   4   0       19.03       14.28      0.72 o 
   8   4   0      323.99      355.15      5.99 o 
  10   4   0        0.04        0.62      1.30 o 
  12   4   0      137.89      145.43     22.13 o 
  14   4   0       14.95       12.02      2.34 o 
   1   5   0      897.57      856.33    181.39 o 
   3   5   0       27.97       25.17      4.25 o 
   5   5   0      830.10      827.20      9.21 o 
   7   5   0      229.36      229.18     26.19 o 
   9   5   0      104.83      103.42      9.14 o 
  11   5   0      184.70      175.56     47.62 o 
  13   5   0        1.77        1.25      0.77 o 
   0   6   0     2589.21     2786.50    680.23 o 
   2   6   0      209.79      214.13     45.04 o 
   4   6   0     1051.12     1062.51    223.32 o 
   6   6   0      649.68      688.09     73.73 o 
   8   6   0        6.82        4.39      0.92 o 
  10   6   0      158.71      156.90     13.98 o 
   1   7   0      195.67      206.90     32.26 o 
   3   7   0       44.81       39.08      9.10 o 
   5   7   0      217.77      221.48     24.91 o 
   7   7   0      408.46      393.54     46.00 o 
   9   7   0        0.77        1.39      0.60 o 
   0   8   0      220.99      208.95     53.61 o 
   2   8   0       24.27       24.39      4.13 o 
   4   8   0       48.94       44.24      5.74 o 
   6   8   0       45.37       43.50      4.94 o 
 -15   1   1       78.75       80.17      2.44 o 
 -13   1   1      240.94      248.44     37.82 o 
 -11   1   1      995.70     1076.51     19.08 o 
  -9   1   1      134.68      102.23      1.71 o 
  -5   1   1      499.36      660.78      7.86 o 
   1   1   1     1057.30     1054.13    102.66 o 
   3   1   1     4250.93     4090.67   2522.12 o 
   5   1   1       77.72       54.74      7.12 o 
   7   1   1      378.79      349.86     37.19 o 
   9   1   1       47.46       44.74      0.85 o 
  11   1   1        5.00        2.34      0.73 o 
  13   1   1        0.84        2.11      1.02 o 
  15   1   1        2.85        2.50      0.99 o 
 -16   2   1        3.07        4.23      0.79 o 
 -14   2   1      178.87      170.99     26.44 o 
 -12   2   1      257.27      248.53      1.80 o 
 -10   2   1       12.05       17.12      2.40 o 
  -8   2   1      395.52      302.74      9.16 o 
  -6   2   1     1685.58     1596.12    170.95 o 
  -4   2   1      248.51      462.61     31.30 o 
  -2   2   1     2965.14     2868.00      7.25 o 
   0   2   1     3998.36       81.76      2.71 o 
   2   2   1        6.42       92.04     24.55 o 
   4   2   1     1783.71     2193.07    452.16 o 
   6   2   1     1392.15     1662.70    192.85 o 
   8   2   1        4.44        9.75      1.51 o 
  10   2   1      669.15      722.98    115.73 o 
  12   2   1      170.35      181.25      4.27 o 
  14   2   1       30.43       31.47      1.34 o 
 -15   3   1        4.11        5.89      1.23 o 
 -13   3   1      211.29      234.69     36.19 o 
 -11   3   1      244.41      252.34      4.20 o 
  -9   3   1       54.74       49.60      1.57 o 
  -7   3   1      902.81     1003.42     12.89 o 
  -5   3   1      894.35      923.14      3.35 o 
  -3   3   1        2.38        0.23      0.85 o 
  -1   3   1     2357.25     2575.45     22.79 o 
   1   3   1     3484.67     3766.52   1938.76 o 
   3   3   1       43.92        9.76      2.66 o 
   5   3   1     3354.76     3493.22    389.58 o 
   7   3   1      985.23     1062.64     84.91 o 
   9   3   1      316.16      309.56     36.09 o 
  11   3   1      886.91      902.44    140.80 o 
  13   3   1       78.34       79.02      1.71 o 
 -14   4   1      126.76      104.58     17.61 o 
 -12   4   1      292.47      314.99      4.96 o 
 -10   4   1       32.34       37.56      0.98 o 
  -8   4   1      408.67      397.36      7.04 o 
  -6   4   1     1497.98     1495.91     17.90 o 
  -4   4   1      201.66      249.31      5.50 o 
  -2   4   1     1709.61     1656.17     25.04 o 
   0   4   1     3033.37     3680.14   1889.31 o 
   2   4   1       10.37       19.38      5.39 o 
   4   4   1     1879.16     2104.21    432.85 o 
   6   4   1     1086.83     1106.82     88.42 o 
   8   4   1       39.60       37.39      2.75 o 
  10   4   1      517.55      524.54     60.81 o 
  12   4   1       77.68       87.45     13.97 o 
 -13   5   1      127.51      130.36     20.51 o 
 -11   5   1      448.98      426.58     36.57 o 
  -9   5   1       48.68       60.02      2.11 o 
  -7   5   1     1704.96     1830.97     14.71 o 
  -5   5   1      395.50      381.43     16.48 o 
  -3   5   1     1190.34     1206.53    139.48 o 
  -1   5   1     1724.75     1789.06    441.83 o 
   1   5   1        4.92       12.63      3.94 o 
   3   5   1      744.63      739.51    159.06 o 
   5   5   1      166.66      151.79     32.49 o 
   7   5   1        4.02        4.66      0.79 o 
   9   5   1        7.67        9.44      0.95 o 
  11   5   1       19.47       16.25      3.44 o 
 -12   6   1        8.07        7.49      1.34 o 
 -10   6   1       77.44       65.37     10.26 o 
  -8   6   1       43.21       49.62      1.49 o 
  -6   6   1        6.77        6.17      0.62 o 
  -4   6   1        0.49        2.67      0.57 o 
  -2   6   1        3.44        2.65      0.66 o 
   0   6   1       65.09       68.34      7.67 o 
   2   6   1      125.82      113.33     24.55 o 
   4   6   1       29.12       29.50      6.82 o 
   6   6   1      229.87      221.80     18.72 o 
   8   6   1        7.94        7.86      0.97 o 
  10   6   1       64.24       59.06      7.00 o 
  -9   7   1       13.05       11.60      2.49 o 
  -7   7   1       29.79       33.03      3.90 o 
  -5   7   1        1.81        0.85      1.26 o 
  -3   7   1       10.73       12.01      2.07 o 
  -1   7   1        1.48        4.76      1.99 o 
   1   7   1        0.00        0.67      0.53 o 
   3   7   1       13.53       11.25      2.96 o 
   5   7   1       13.06        9.83      2.62 o 
   7   7   1       13.27       11.87      1.52 o 
  -6   8   1      104.71       86.34      9.54 o 
  -4   8   1       18.03       18.58      2.85 o 
  -2   8   1      110.65      101.82      9.08 o 
   0   8   1       66.61       67.76     10.93 o 
   2   8   1       11.71        7.52      1.15 o 
   4   8   1       28.44       24.97      4.90 o 
 -16   0   2       15.18       12.69      1.59 o 
 -14   0   2      587.01      622.00      2.76 o 
 -12   0   2     1477.34     1682.61      5.12 o 
 -10   0   2      284.31      346.71      5.51 o 
  -6   0   2      513.28      367.48      4.12 o 
  -2   0   2     1990.43     2290.49     44.28 o 
   0   0   2      792.60      766.10      3.59 o 
   2   0   2       71.95      109.44      1.25 o 
   4   0   2      534.79      641.38     14.85 o 
   6   0   2     1575.37     1736.97     50.06 o 
   8   0   2       47.53       64.84      3.39 o 
  10   0   2      912.21     1033.20      3.79 o 
  12   0   2       83.46       94.61      1.47 o 
  14   0   2       49.36       50.46      1.86 o 
 -17   1   2       18.04       22.22      1.10 o 
 -15   1   2      225.38      235.20      6.89 o 
 -13   1   2      393.69      401.96     33.35 o 
 -11   1   2        0.87        1.34      0.68 o 
  -9   1   2      310.24      257.93      2.61 o 
  -7   1   2      920.64     1150.82     19.59 o 
  -5   1   2     2060.91     2699.45     25.49 o 
  -3   1   2     1198.85     1957.13     35.24 o 
   1   1   2      471.77      225.17      2.39 o 
   5   1   2     1814.63     1667.90     10.51 o 
   7   1   2       59.54      102.22      1.22 o 
   9   1   2      417.73      428.56      6.89 o 
  11   1   2      236.99      231.44      7.31 o 
  13   1   2        4.97        6.00      1.12 o 
 -16   2   2        1.26       -0.36      0.74 o 
 -14   2   2        1.59        2.15      1.40 o 
 -12   2   2      281.78      276.54      4.01 o 
 -10   2   2      151.58      151.42     23.02 o 
  -8   2   2     1058.60     1045.75     24.56 o 
  -6   2   2     2809.78     2950.76     48.40 o 
  -4   2   2       96.29      102.89      2.59 o 
   0   2   2     2063.87     2366.87     66.78 o 
   2   2   2      474.23      334.98      3.38 o 
   4   2   2     2290.64     2572.47     41.05 o 
   6   2   2      491.81      591.20      1.63 o 
   8   2   2      346.46      361.00      7.12 o 
  10   2   2      581.42      629.91      3.30 o 
  12   2   2        0.25        3.30      1.05 o 
  14   2   2       89.72       75.56      2.80 o 
 -15   3   2       28.29       30.51      1.24 o 
 -13   3   2       46.72       49.03      0.99 o 
 -11   3   2       15.00       21.58      0.76 o 
  -9   3   2      105.21       91.70      3.47 o 
  -7   3   2       14.59        5.11      1.14 o 
  -5   3   2        3.57        5.18      2.08 o 
  -3   3   2       36.62       25.03      1.37 o 
  -1   3   2      189.66      210.88      1.33 o 
   1   3   2       23.41       16.67      3.15 o 
   3   3   2      179.93      179.27     29.54 o 
   5   3   2       85.06       67.21     11.54 o 
   7   3   2       10.80        9.51      1.49 o 
   9   3   2       10.59       10.03      0.58 o 
  11   3   2        0.56        0.92      1.03 o 
  13   3   2        1.70        2.33      0.84 o 
 -14   4   2        0.30        0.56      1.04 o 
 -12   4   2       25.21       24.26      0.79 o 
 -10   4   2       29.76       28.13      0.93 o 
  -8   4   2        2.59        3.53      0.75 o 
  -6   4   2      209.18      238.38      5.87 o 
  -4   4   2      241.95      277.85      7.70 o 
  -2   4   2      195.33      256.98      3.06 o 
   0   4   2     1070.30     1006.35    625.18 o 
   2   4   2        0.02        4.06      0.65 o 
   4   4   2      943.76     1015.53    156.15 o 
   6   4   2      135.73      115.32     20.38 o 
   8   4   2      287.36      318.08     50.24 o 
  10   4   2      154.63      151.84      2.21 o 
  12   4   2       26.86       26.91      0.92 o 
 -13   5   2      130.04      138.37      2.96 o 
 -11   5   2      157.70      154.90      2.36 o 
  -9   5   2       66.01       82.78      1.31 o 
  -7   5   2     1094.66     1198.06     41.40 o 
  -5   5   2      210.28      197.68      5.38 o 
  -3   5   2     1300.85     1448.77     19.95 o 
  -1   5   2     1271.86     1271.52     14.20 o 
   1   5   2      206.70      212.22     57.23 o 
   3   5   2      820.04      767.02    114.79 o 
   5   5   2       12.77       11.14      2.43 o 
   7   5   2       42.50       37.64      3.42 o 
   9   5   2        6.82        8.08      0.71 o 
  11   5   2       23.27       23.77      0.96 o 
 -12   6   2      200.41      182.48      1.56 o 
 -10   6   2      124.70      132.73      1.32 o 
  -8   6   2      689.14      733.94     14.23 o 
  -6   6   2       21.18       20.26      1.23 o 
  -4   6   2      231.96      231.55      4.60 o 
  -2   6   2      135.51      136.76      2.21 o 
   0   6   2      139.50      150.74     25.87 o 
   2   6   2       15.55       10.50      2.28 o 
   4   6   2      462.71      460.31     72.37 o 
   6   6   2      380.23      363.56     58.37 o 
   8   6   2       93.16       87.19      8.95 o 
  10   6   2      260.45      228.75      4.56 o 
 -11   7   2        7.94        6.39      1.29 o 
  -9   7   2       11.05       12.30      0.99 o 
  -7   7   2      284.29      289.94      7.93 o 
  -5   7   2      203.89      199.85      1.56 o 
  -3   7   2      308.35      327.90      9.19 o 
  -1   7   2      927.94      982.04      7.14 o 
   1   7   2        0.01        0.45      0.48 o 
   3   7   2      466.36      454.37     70.79 o 
   5   7   2      126.02      139.82     23.43 o 
   7   7   2        0.21        1.11      0.63 o 
  -6   8   2       49.68       55.10      8.99 o 
  -4   8   2       21.94       17.38      3.65 o 
  -2   8   2      121.70      127.15     15.45 o 
   0   8   2      131.68      138.53     17.28 o 
   2   8   2        0.13        0.56      0.60 o 
   4   8   2      267.60      246.61     22.37 o 
 -17   1   3       12.43       13.62      1.89 o 
 -15   1   3       90.19       89.25      1.34 o 
 -13   1   3        9.08       10.21      0.69 o 
 -11   1   3        0.30        2.46      0.60 o 
  -9   1   3       24.06       20.20      0.72 o 
  -7   1   3      706.97      625.55      8.07 o 
  -5   1   3      175.24      181.13      1.22 o 
  -3   1   3     1893.44     2016.83     14.93 o 
  -1   1   3     1019.81     1045.43     12.19 o 
   1   1   3      121.31      131.05      2.25 o 
   3   1   3      387.49      360.04     20.19 o 
   5   1   3      191.98      148.57     10.24 o 
   7   1   3        0.15        1.61      0.62 o 
   9   1   3      131.57      129.93      1.79 o 
  11   1   3       82.52       83.67      3.34 o 
  13   1   3        3.15        4.06      0.98 o 
 -16   2   3        0.16        4.41      1.69 o 
 -14   2   3      521.53      569.39     62.13 o 
 -12   2   3      278.45      260.37      4.32 o 
 -10   2   3      747.62      895.51      8.11 o 
  -8   2   3     1481.87     1605.27     14.94 o 
  -6   2   3        6.78       16.83      3.43 o 
  -4   2   3      319.47      376.39      3.34 o 
  -2   2   3     1863.55     1448.00      9.20 o 
   0   2   3     1963.32     2063.71     27.86 o 
   2   2   3      907.55      678.65     56.52 o 
   4   2   3     3445.80     3666.49     67.48 o 
   6   2   3       22.18       28.26      1.29 o 
   8   2   3     1017.02     1034.19     23.67 o 
  10   2   3      244.02      247.05      3.92 o 
  12   2   3       35.66       31.29      1.03 o 
 -17   3   3        8.01        6.80      1.17 o 
 -15   3   3       99.70       96.42      1.54 o 
 -13   3   3      189.85      196.85      1.68 o 
 -11   3   3      118.72      117.95     18.57 o 
  -9   3   3      859.48      795.99     85.67 o 
  -7   3   3     4293.81     4626.16    693.66 o 
  -5   3   3       35.25        9.45      2.09 o 
  -1   3   3     1811.27     2285.13    350.30 o 
   1   3   3     2792.31     3423.49    119.04 o 
   3   3   3     2045.28     2265.37     23.58 o 
   5   3   3       22.18        9.91      0.76 o 
   7   3   3      142.13      149.29      2.46 o 
   9   3   3      272.37      282.86      5.52 o 
  11   3   3       79.08       80.73      1.29 o 
 -16   4   3       13.16       15.40      0.83 o 
 -14   4   3      741.55      727.38     13.19 o 
 -12   4   3      137.89      128.11      1.94 o 
 -10   4   3     1328.84     1400.65     56.34 o 
  -8   4   3     1231.58     1268.28     35.22 o 
  -6   4   3      135.94      203.89      9.99 o 
  -4   4   3      720.48      745.62     12.57 o 
  -2   4   3      539.24      379.52      5.47 o 
   0   4   3      314.55      343.01      4.30 o 
   2   4   3      388.17      281.76      7.69 o 
   4   4   3     1579.70     1703.53     21.11 o 
   6   4   3       37.04       46.65      5.72 o 
   8   4   3      499.70      521.24      7.57 o 
  10   4   3      182.61      181.01      2.02 o 
 -15   5   3       67.51       49.32      0.93 o 
 -13   5   3        2.75        5.13      0.88 o 
 -11   5   3        0.46        1.72      0.75 o 
  -9   5   3      103.87      104.32      1.37 o 
  -7   5   3      568.24      623.30      6.19 o 
  -5   5   3        0.34       -0.23      0.72 o 
  -3   5   3     1343.45     1496.84     46.03 o 
  -1   5   3      356.18      441.63      9.59 o 
   1   5   3      254.19      280.11      5.26 o 
   3   5   3      314.23      336.53      2.91 o 
   5   5   3       64.38       64.58      7.64 o 
   7   5   3        0.07        0.22      0.60 o 
   9   5   3       87.07       98.76      1.04 o 
 -12   6   3        0.17        0.65      0.83 o 
 -10   6   3       39.24       39.67      1.22 o 
  -8   6   3        8.37        9.44      1.11 o 
  -6   6   3        0.01        1.83      1.11 o 
  -4   6   3        3.89        4.87      1.08 o 
  -2   6   3       88.97       96.90      2.02 o 
   0   6   3      223.06      240.30      5.87 o 
   2   6   3       51.41       54.56      2.79 o 
   4   6   3      363.44      372.96     31.24 o 
   6   6   3        2.70        2.01      0.55 o 
   8   6   3      116.02      112.90      2.47 o 
 -11   7   3        0.12        2.51      2.07 o 
  -9   7   3        6.90        9.14      0.96 o 
  -7   7   3        0.31        1.91      1.25 o 
  -5   7   3       45.95       41.87      1.02 o 
  -3   7   3       11.68       17.91      1.32 o 
  -1   7   3       60.17       49.11      2.50 o 
   1   7   3       21.01       23.35      1.32 o 
   3   7   3       37.78       34.28      2.85 o 
   5   7   3       14.75       12.70      1.36 o 
  -6   8   3       48.27       46.06      2.19 o 
  -4   8   3       22.49       29.92      1.02 o 
  -2   8   3      108.73      107.87      3.63 o 
   0   8   3       19.49       15.00      2.51 o 
   2   8   3       38.81       37.98      4.70 o 
 -18   0   4       29.07       26.83      1.20 o 
 -16   0   4      134.30      134.92      1.44 o 
 -14   0   4     1031.23     1015.41     13.40 o 
 -12   0   4       45.88       55.23      1.26 o 
 -10   0   4     3239.28     3258.60    197.31 o 
  -8   0   4     3761.53     4741.31     10.28 o 
  -6   0   4      939.44      995.45      3.77 o 
  -2   0   4     1670.12     1455.04     11.98 o 
   0   0   4     1867.19     2356.77     31.62 o 
   2   0   4     2012.42     1737.71     22.52 o 
   4   0   4      261.84      204.59     32.64 o 
   6   0   4        5.42        2.33      0.73 o 
   8   0   4      377.84      398.08     15.31 o 
  10   0   4      411.92      409.56      2.47 o 
  12   0   4        4.41        2.01      1.72 o 
 -17   1   4      101.96       98.04      1.62 o 
 -15   1   4      314.30      308.40      6.43 o 
 -13   1   4       30.81       30.64      0.73 o 
 -11   1   4      172.50      184.70      2.16 o 
  -9   1   4      945.46      780.92      2.96 o 
  -7   1   4     1112.42      948.40      5.13 o 
  -5   1   4      322.77       99.40      1.53 o 
  -1   1   4     2009.48     3124.08     86.30 o 
   1   1   4     2417.69     2512.67     31.14 o 
   3   1   4     4177.23     5102.04      8.73 o 
   5   1   4        4.08        4.09      0.76 o 
   7   1   4     1288.34     1402.72     30.40 o 
   9   1   4      252.50      260.16      2.87 o 
  11   1   4       54.15       52.83      1.27 o 
 -18   2   4        8.92       11.02      0.92 o 
 -16   2   4       11.46       14.59      2.00 o 
 -14   2   4      286.76      306.21      2.79 o 
 -12   2   4       23.93       26.37      0.72 o 
 -10   2   4     1039.64     1034.78     25.23 o 
  -8   2   4      886.41     1034.39     13.61 o 
  -6   2   4      654.13      776.87     14.83 o 
  -4   2   4     1674.32     2300.31     16.48 o 
  -2   2   4       12.29        1.01      0.59 o 
   0   2   4      120.03      220.89      2.24 o 
   2   2   4      131.11      103.78     12.11 o 
   4   2   4      222.61      183.60      2.67 o 
   6   2   4       14.76       18.77      0.79 o 
   8   2   4      173.97      177.41      3.43 o 
  10   2   4      158.22      160.06      4.66 o 
  12   2   4        7.81        8.34      0.87 o 
 -17   3   4       68.14       57.38      1.14 o 
 -15   3   4       25.00       22.16      0.92 o 
 -13   3   4      108.59       96.02     15.48 o 
 -11   3   4       62.94       65.13      6.98 o 
  -9   3   4       93.70       89.01      3.61 o 
  -7   3   4        2.96        8.34      0.56 o 
  -5   3   4      165.93      176.54      1.71 o 
  -3   3   4       69.30       59.62      4.83 o 
  -1   3   4      308.45      340.55     54.36 o 
   1   3   4       49.90       50.84      4.28 o 
   3   3   4      206.42      221.05      3.68 o 
   5   3   4        0.00       -0.33      0.74 o 
   7   3   4       32.38       32.06      0.85 o 
   9   3   4        1.19        2.52      0.91 o 
  11   3   4        0.05        0.91      0.75 o 
 -16   4   4       15.03       14.41      1.28 o 
 -14   4   4        7.30       10.09      1.00 o 
 -12   4   4        0.87        0.96      0.86 o 
 -10   4   4        2.03        4.82      1.54 o 
  -8   4   4       16.44       18.61      3.81 o 
  -6   4   4      183.11      153.40     23.86 o 
  -4   4   4       17.02        9.08      2.24 o 
  -2   4   4      567.70      525.71     83.59 o 
   0   4   4        4.06        8.72      0.57 o 
   2   4   4      452.49      398.92      2.72 o 
   4   4   4       44.46       43.81      0.71 o 
   6   4   4      114.45      106.32     12.40 o 
   8   4   4       29.01       29.18      1.45 o 
  10   4   4        6.17        4.95      0.85 o 
 -15   5   4      105.14       92.06      3.00 o 
 -13   5   4       92.25       84.08      1.12 o 
 -11   5   4      110.53      101.21      3.10 o 
  -9   5   4      557.59      553.02     15.23 o 
  -7   5   4        2.54        7.79      0.98 o 
  -5   5   4      431.32      372.39     16.47 o 
  -3   5   4      116.15      132.86      4.28 o 
  -1   5   4        0.14        2.92      0.71 o 
   1   5   4        2.28        2.77      0.65 o 
   3   5   4      145.17      158.37      3.22 o 
   5   5   4      165.41      161.20     18.83 o 
   7   5   4       44.99       48.44      1.73 o 
   9   5   4      199.10      187.68      5.63 o 
 -12   6   4        0.75        2.33      2.31 o 
 -10   6   4      161.82      171.56      6.69 o 
  -8   6   4      402.83      406.74      8.66 o 
  -6   6   4       31.70       33.66      6.15 o 
  -4   6   4      770.87      771.02     24.43 o 
  -2   6   4      927.03      961.20      8.17 o 
   0   6   4      113.69       99.65      1.92 o 
   2   6   4      925.16      978.59     28.02 o 
   4   6   4       57.56       67.55      7.62 o 
   6   6   4      103.37      104.90     10.32 o 
 -11   7   4       19.51       21.46      3.05 o 
  -9   7   4      454.61      459.69     17.52 o 
  -7   7   4      120.63      130.38      5.63 o 
  -5   7   4      272.94      301.47     14.39 o 
  -3   7   4      537.53      589.66     22.25 o 
  -1   7   4       38.48       35.44      1.90 o 
   1   7   4      190.69      208.54      2.18 o 
   3   7   4      387.22      371.86     34.68 o 
   5   7   4       12.68       12.03      1.38 o 
  -6   8   4        1.41        4.62      2.76 o 
  -4   8   4      137.45      143.43     11.82 o 
  -2   8   4      109.56      115.12      3.76 o 
   0   8   4       14.38       12.76      1.37 o 
 -17   1   5       55.10       57.37      1.13 o 
 -15   1   5      254.99      268.38      5.05 o 
 -13   1   5       11.26       12.28      0.61 o 
 -11   1   5     1009.67     1115.54      2.27 o 
  -9   1   5       81.75       76.82      0.87 o 
  -7   1   5     1174.84     1293.71      7.80 o 
  -5   1   5      104.61       76.68      0.94 o 
  -3   1   5      230.70      259.76      1.22 o 
  -1   1   5       61.92       97.77      1.87 o 
   1   1   5        0.79        3.59      0.59 o 
   3   1   5      385.18      400.59     25.46 o 
   5   1   5       30.68       32.20      2.76 o 
   7   1   5      196.33      202.31      2.66 o 
   9   1   5       83.44       87.12      3.04 o 
  11   1   5        9.52        7.99      0.89 o 
 -18   2   5       34.28       28.25      3.29 o 
 -16   2   5      105.97      117.70      1.15 o 
 -14   2   5       43.26       45.02      1.08 o 
 -12   2   5        1.33        5.10      0.55 o 
 -10   2   5      578.23      560.40      9.97 o 
  -8   2   5     1960.28     2410.67     18.29 o 
  -6   2   5      279.70      257.29      3.77 o 
  -2   2   5      259.01      270.33      3.15 o 
   0   2   5     3156.75     4006.96     41.15 o 
   2   2   5      793.57      788.61     51.25 o 
   4   2   5      102.12      131.54      1.60 o 
   6   2   5      111.62      122.92     19.03 o 
   8   2   5       54.22       59.78      1.12 o 
  10   2   5       30.61       25.19      1.24 o 
 -17   3   5       11.17       13.87      1.09 o 
 -15   3   5      725.87      709.74    116.99 o 
 -13   3   5      100.14       94.79     10.60 o 
 -11   3   5     1506.00     1691.26     40.13 o 
  -9   3   5     1235.37     1231.82     19.19 o 
  -7   3   5      181.57      274.27      2.11 o 
  -5   3   5      939.61      872.51     14.80 o 
  -3   3   5      923.96      740.27     34.35 o 
  -1   3   5      282.90      363.67     54.84 o 
   1   3   5     1275.16     1183.01     97.00 o 
   3   3   5     2323.40     2585.08     16.47 o 
   5   3   5       77.00       75.91      1.43 o 
   7   3   5     1341.91     1385.85     22.52 o 
   9   3   5       49.18       51.86      0.94 o 
 -16   4   5       74.88       84.13      1.87 o 
 -14   4   5        5.99        5.54      1.18 o 
 -12   4   5        1.03        0.76      0.73 o 
 -10   4   5      164.00      160.24     18.00 o 
  -8   4   5     1102.74     1228.73    138.57 o 
  -6   4   5       33.43       27.91      6.01 o 
  -4   4   5     3637.23     4281.82    642.35 o 
  -2   4   5      503.09      560.42     90.01 o 
   0   4   5     1608.51     1789.80     24.07 o 
   2   4   5      863.23      916.33     17.72 o 
   4   4   5        4.61        5.14      0.77 o 
   6   4   5       71.24       76.15     10.08 o 
   8   4   5      119.83      134.05      3.07 o 
 -15   5   5      289.72      255.05      9.86 o 
 -13   5   5        5.82        6.34      0.95 o 
 -11   5   5     1025.34     1025.08     26.24 o 
  -9   5   5      133.42      139.86      1.14 o 
  -7   5   5      709.01      719.93    108.43 o 
  -5   5   5      208.76      203.29      1.76 o 
  -3   5   5       18.20       17.23      1.75 o 
  -1   5   5       34.02       38.16      0.83 o 
   1   5   5       19.75       19.75      0.78 o 
   3   5   5      496.13      513.50     11.99 o 
   5   5   5       17.29       19.12      1.02 o 
   7   5   5      273.37      252.02      2.62 o 
 -14   6   5        2.22        3.58      1.79 o 
 -12   6   5        0.06        2.08      1.15 o 
 -10   6   5       29.13       28.49      1.46 o 
  -8   6   5      155.58      142.91      8.90 o 
  -6   6   5       49.75       51.14      1.03 o 
  -4   6   5      633.10      651.84     30.91 o 
  -2   6   5        0.28       -0.80      2.32 o 
   0   6   5      495.57      507.15     17.35 o 
   2   6   5       25.75       24.93      0.72 o 
   4   6   5      101.44       94.56      0.94 o 
   6   6   5        2.09        2.09      0.69 o 
 -11   7   5        6.67        7.02      1.24 o 
  -9   7   5        8.76       11.58      1.59 o 
  -7   7   5       27.20       30.46      3.22 o 
  -5   7   5        9.03        8.48      0.84 o 
  -3   7   5       24.09       30.25      3.97 o 
  -1   7   5       11.21       12.81      1.77 o 
   1   7   5       10.07       11.63      0.98 o 
   3   7   5       11.86        7.43      2.37 o 
  -6   8   5       59.53       61.33      3.41 o 
  -4   8   5      110.26       97.56      1.23 o 
  -2   8   5        0.02        0.54      0.86 o 
 -18   0   6      263.79      226.06     18.59 o 
 -16   0   6      147.75      146.70      2.53 o 
 -14   0   6       63.41       73.80      1.30 o 
 -12   0   6      457.64      455.26      9.96 o 
 -10   0   6      279.48      205.58      1.58 o 
  -8   0   6        3.21        4.12      0.74 o 
  -6   0   6      238.98      147.50      1.87 o 
  -4   0   6      685.33      744.97     15.05 o 
  -2   0   6      818.25      919.07     18.64 o 
   0   0   6      282.27      340.72      5.06 o 
   2   0   6     2883.67     3117.05     90.07 o 
   4   0   6      169.92      137.44     21.37 o 
   6   0   6     1280.61     1352.35     38.02 o 
   8   0   6      537.78      565.46     17.84 o 
  10   0   6       81.53       84.99      2.09 o 
 -19   1   6        0.14       -0.38      2.14 o 
 -17   1   6      135.91      152.18      0.90 o 
 -15   1   6      289.06      295.33      2.29 o 
 -13   1   6       35.62       44.74      0.90 o 
 -11   1   6     1279.48     1441.85      6.09 o 
  -9   1   6      911.28      858.84      8.76 o 
  -7   1   6      393.86      595.49      1.75 o 
  -5   1   6     3836.07     4145.55     35.41 o 
  -3   1   6      700.71      429.65      7.90 o 
  -1   1   6     1540.86     1598.78     13.07 o 
   1   1   6     1578.81     1378.21     13.35 o 
   3   1   6        2.36        1.84      0.45 o 
   5   1   6      217.67      207.34     17.17 o 
   7   1   6      156.73      154.69      3.33 o 
   9   1   6       38.34       37.07      1.98 o 
 -18   2   6       26.09       21.23      0.79 o 
 -16   2   6      289.48      286.01      2.96 o 
 -14   2   6       51.54       56.53      0.84 o 
 -12   2   6      578.30      559.42      6.46 o 
 -10   2   6     1125.40     1065.46      9.36 o 
  -8   2   6       31.67       18.25      0.63 o 
  -6   2   6     1822.82     1758.58     20.54 o 
  -4   2   6      736.52      869.60      3.71 o 
  -2   2   6      174.97      135.86      2.63 o 
   0   2   6      943.29     1053.58      8.52 o 
   2   2   6      231.30      242.12     15.57 o 
   4   2   6       99.45      105.00      0.76 o 
   6   2   6      228.29      230.60     25.16 o 
   8   2   6        3.38        5.00      0.82 o 
 -17   3   6        2.45        3.49      1.36 o 
 -15   3   6        8.32        9.70      1.21 o 
 -13   3   6        6.51        7.67      0.57 o 
 -11   3   6        0.31        2.26      0.68 o 
  -9   3   6      123.57      129.67      1.87 o 
  -7   3   6        0.17        1.04      0.61 o 
  -5   3   6      385.27      386.20      5.75 o 
  -3   3   6       52.54       53.46      6.65 o 
  -1   3   6      202.78      175.93     15.05 o 
   1   3   6       76.44       88.43     10.06 o 
   3   3   6        7.61        4.07      0.60 o 
   5   3   6        5.95        9.31      1.31 o 
   7   3   6        2.66        5.20      1.18 o 
   9   3   6        5.50        6.95      1.69 o 
 -16   4   6       15.06       13.67      2.73 o 
 -14   4   6      154.25      141.67     18.42 o 
 -12   4   6        1.85       -0.27      0.68 o 
 -10   4   6      613.69      599.36     63.04 o 
  -8   4   6      251.32      223.88     25.13 o 
  -6   4   6      760.53      739.50    115.69 o 
  -4   4   6      762.85      701.54    104.82 o 
  -2   4   6      295.51      272.99     42.21 o 
   0   4   6      573.42      535.64     58.93 o 
   2   4   6       27.60       29.18      0.86 o 
   4   4   6      141.61      145.07      2.95 o 
   6   4   6        0.34        0.24      0.83 o 
   8   4   6       12.57       12.90      0.90 o 
 -15   5   6       97.18       85.11      1.63 o 
 -13   5   6       26.71       32.74      5.53 o 
 -11   5   6      225.07      234.57     27.20 o 
  -9   5   6       37.72       33.14      5.19 o 
  -7   5   6       13.63       16.71      3.19 o 
  -5   5   6      131.43      145.59     23.13 o 
  -3   5   6      298.93      310.91      9.96 o 
  -1   5   6        0.03        1.35      0.72 o 
   1   5   6      548.20      580.63     10.81 o 
   3   5   6      179.52      171.76      1.62 o 
   5   5   6      135.82      139.43      3.29 o 
 -12   6   6        8.88       11.11      1.99 o 
 -10   6   6      181.26      197.55      1.59 o 
  -8   6   6       89.80       85.61      3.07 o 
  -6   6   6      237.12      269.08     14.89 o 
  -4   6   6      509.37      533.69      8.76 o 
  -2   6   6        1.19        0.75      0.83 o 
   0   6   6      269.16      278.41      6.94 o 
   2   6   6      202.84      189.14      5.00 o 
   4   6   6        0.57        1.68      0.85 o 
 -11   7   6      393.26      356.40      2.16 o 
  -9   7   6       10.42        9.24      1.56 o 
  -7   7   6      210.40      199.10      6.94 o 
  -5   7   6      182.26      180.54      1.60 o 
  -3   7   6       11.96       16.92      0.94 o 
  -1   7   6       56.84       57.58      1.09 o 
   1   7   6      137.81      146.97      4.39 o 
 -19   1   7        1.01        2.03      0.66 o 
 -17   1   7        5.98        6.70      0.74 o 
 -15   1   7        4.98        5.06      1.04 o 
 -13   1   7       96.05      103.56      1.82 o 
 -11   1   7       38.95       33.07      0.75 o 
  -9   1   7      987.43      990.16      8.69 o 
  -7   1   7       11.50       14.20      0.73 o 
  -5   1   7     2173.86     2229.30     17.71 o 
  -3   1   7      560.77      532.34      4.07 o 
  -1   1   7      928.89      901.63      7.50 o 
   1   1   7      906.87      883.27      9.56 o 
   3   1   7       13.46       14.46      1.53 o 
   5   1   7      334.56      350.07     40.96 o 
   7   1   7       71.50       69.58      2.62 o 
 -18   2   7       96.31       90.08      1.34 o 
 -16   2   7      240.90      239.99      4.78 o 
 -14   2   7       21.36       24.66      1.37 o 
 -12   2   7      958.80      973.35      6.30 o 
 -10   2   7      287.24      241.49      5.17 o 
  -8   2   7      430.52      443.49      2.58 o 
  -6   2   7      761.38      600.70      7.15 o 
  -4   2   7      166.46      152.92      1.40 o 
  -2   2   7       26.11        9.76      0.75 o 
   0   2   7      737.05      694.95     55.37 o 
   2   2   7      414.52      423.20     34.11 o 
   4   2   7      157.63      143.66      1.19 o 
   6   2   7      412.02      392.54      2.67 o 
   8   2   7        2.08        3.62      0.88 o 
 -17   3   7      368.84      326.76     36.96 o 
 -15   3   7       15.93       12.72      0.73 o 
 -13   3   7      601.87      615.88     10.60 o 
 -11   3   7     1037.05     1068.42     17.93 o 
  -9   3   7        0.01        0.24      1.52 o 
  -7   3   7     1888.39     1976.71     31.74 o 
  -5   3   7     1216.22     1292.09     25.67 o 
  -3   3   7      374.00      367.32      4.07 o 
  -1   3   7     1222.27     1222.38     97.71 o 
   1   3   7       18.03       20.06      2.61 o 
   3   3   7       60.39       53.74      1.64 o 
   5   3   7        3.01        5.82      0.68 o 
   7   3   7       51.66       50.99      2.82 o 
 -16   4   7      132.59      120.02     14.69 o 
 -14   4   7        9.34        7.35      1.37 o 
 -12   4   7      636.82      641.15     71.65 o 
 -10   4   7      295.60      295.35     32.68 o 
  -8   4   7      222.18      209.69     35.22 o 
  -6   4   7      813.06      831.32    126.59 o 
  -4   4   7      283.20      311.45     47.47 o 
  -2   4   7       57.50       60.68      7.29 o 
   0   4   7      915.35      978.11    105.47 o 
   2   4   7      349.82      343.77      4.41 o 
   4   4   7      246.80      250.53      6.26 o 
   6   4   7      408.44      373.76     58.78 o 
 -15   5   7        1.26        1.95      1.19 o 
 -13   5   7        1.55        3.59      1.11 o 
 -11   5   7       63.76       69.32     10.70 o 
  -9   5   7      182.31      166.18     26.36 o 
  -7   5   7       56.77       70.47     11.16 o 
  -5   5   7      889.83      900.16    137.46 o 
  -3   5   7       76.52       73.40     13.59 o 
  -1   5   7      549.13      549.27      7.81 o 
   1   5   7      364.20      395.38      4.99 o 
   3   5   7        6.90        5.48      0.71 o 
   5   5   7      137.33      150.77      6.76 o 
 -12   6   7       76.76       70.06      1.66 o 
 -10   6   7        0.06       -0.24      0.79 o 
  -8   6   7      101.70       95.01      1.93 o 
  -6   6   7       29.07       35.62      1.47 o 
  -4   6   7        6.82        4.31      1.08 o 
  -2   6   7        7.49       10.05      0.71 o 
   0   6   7        6.87        7.75      0.80 o 
   2   6   7        8.40        8.36      0.84 o 
  -9   7   7       95.99       87.23      5.31 o 
  -7   7   7        8.29        4.84      1.21 o 
  -5   7   7       68.42       68.69      1.39 o 
  -3   7   7       35.22       31.12      0.91 o 
  -1   7   7       15.82       19.69      3.21 o 
 -18   0   8      356.05      318.70     51.73 o 
 -16   0   8      390.24      393.78     11.35 o 
 -14   0   8      506.63      542.21      2.19 o 
 -12   0   8     1541.33     1591.43     13.45 o 
 -10   0   8       24.61       21.64      1.06 o 
  -8   0   8      650.46      676.48      5.66 o 
  -6   0   8     1701.43     1659.93     21.65 o 
  -4   0   8      660.62      604.64      8.85 o 
  -2   0   8     1382.66     1349.64     20.21 o 
   0   0   8     3050.59     3209.80     75.43 o 
   2   0   8       24.04       27.79      1.35 o 
   4   0   8     1569.26     1592.55    415.74 o 
   6   0   8      115.30       97.23      2.79 o 
 -19   1   8       51.65       42.28      0.95 o 
 -17   1   8        8.77        9.78      1.00 o 
 -15   1   8       18.66       21.85      1.26 o 
 -13   1   8      160.36      154.04      3.77 o 
 -11   1   8     1441.25     1485.65     22.03 o 
  -9   1   8        0.66        3.23      0.96 o 
  -7   1   8     3674.11     3866.82     29.89 o 
  -5   1   8      673.22      747.56      4.73 o 
  -3   1   8     1444.89     1424.70      7.54 o 
  -1   1   8      818.00      878.72     10.79 o 
   1   1   8        3.26        2.66      0.82 o 
   3   1   8       33.29       34.54      3.25 o 
   5   1   8       66.53       75.72      8.31 o 
   7   1   8       90.37       99.23      2.09 o 
 -18   2   8      272.35      254.39      2.20 o 
 -16   2   8       23.15       24.14      0.71 o 
 -14   2   8      876.29      908.45     23.54 o 
 -12   2   8       14.58       17.24      1.68 o 
 -10   2   8      787.59      779.16      4.43 o 
  -8   2   8        6.49       14.47      0.68 o 
  -6   2   8      246.42      234.46      4.22 o 
  -4   2   8      189.90      169.08      2.26 o 
  -2   2   8      147.23      143.51      1.33 o 
   0   2   8      484.37      476.77     37.74 o 
   2   2   8      282.04      275.41     22.07 o 
   4   2   8      134.06      135.10      2.64 o 
   6   2   8      198.06      173.50      2.59 o 
 -17   3   8        3.52        3.01      0.76 o 
 -15   3   8       12.75       14.69      0.59 o 
 -13   3   8        1.92        2.86      0.56 o 
 -11   3   8      137.98      138.02      2.92 o 
  -9   3   8        1.93        3.60      0.94 o 
  -7   3   8      362.28      342.60      2.34 o 
  -5   3   8       13.03       15.90      0.69 o 
  -3   3   8      234.56      226.01     19.46 o 
  -1   3   8       26.82       28.96      2.61 o 
   1   3   8       34.96       34.52      3.95 o 
   3   3   8        1.24        1.11      0.72 o 
   5   3   8        1.73        2.18      0.94 o 
 -16   4   8        0.40        1.98      0.68 o 
 -14   4   8       32.48       38.10      4.66 o 
 -12   4   8       18.83       20.70      1.24 o 
 -10   4   8       20.28       22.50      1.49 o 
  -8   4   8       21.15       20.44      3.02 o 
  -6   4   8       19.39       18.04      2.57 o 
  -4   4   8        4.31        0.96      1.35 o 
  -2   4   8       47.51       46.41      5.26 o 
   0   4   8        2.02        1.72      0.65 o 
   2   4   8       68.44       67.71      0.88 o 
   4   4   8       11.81        8.81      1.30 o 
 -15   5   8        2.77        2.93      0.78 o 
 -13   5   8       23.40       24.45      2.73 o 
 -11   5   8      184.26      198.35     29.64 o 
  -9   5   8       26.98       26.03      4.83 o 
  -7   5   8      329.42      362.98     54.83 o 
  -5   5   8      360.69      371.52     58.82 o 
  -3   5   8       51.83       61.26      7.36 o 
  -1   5   8      382.42      396.37      8.41 o 
   1   5   8       33.01       30.85      0.80 o 
   3   5   8       66.60       65.02      2.92 o 
 -12   6   8      469.85      422.92     11.89 o 
 -10   6   8       48.87       44.84      6.57 o 
  -8   6   8      292.80      297.90     46.55 o 
  -6   6   8      423.31      419.86      5.24 o 
  -4   6   8        9.53       11.31      0.83 o 
  -2   6   8      280.13      288.92     10.42 o 
   0   6   8      272.42      260.20      9.83 o 
  -7   7   8      237.58      214.20      9.70 o 
  -5   7   8      120.19      111.77      5.58 o 
 -17   1   9      109.61      115.29      2.98 o 
 -15   1   9       47.70       50.72      1.07 o 
 -13   1   9      536.64      538.26      5.41 o 
 -11   1   9       35.74       33.03      0.87 o 
  -9   1   9      588.61      567.55      7.46 o 
  -7   1   9      403.69      371.45      6.22 o 
  -5   1   9       59.37       50.59      1.53 o 
  -3   1   9      348.92      331.33      3.05 o 
  -1   1   9       56.27       59.45      1.68 o 
   1   1   9       46.34       47.33      1.16 o 
   3   1   9       67.51       57.74      5.14 o 
   5   1   9        0.09       -0.28      0.73 o 
 -18   2   9       91.54       90.07      1.87 o 
 -16   2   9        1.60        0.66      0.65 o 
 -14   2   9      249.74      268.30      3.58 o 
 -12   2   9      349.01      344.52      3.38 o 
 -10   2   9        9.98       18.23      2.37 o 
  -8   2   9      743.27      790.02     10.04 o 
  -6   2   9      374.02      366.60      2.00 o 
  -4   2   9      129.90      151.57      2.79 o 
  -2   2   9      465.69      447.98     11.84 o 
   0   2   9       58.80       55.52      5.28 o 
   2   2   9       15.60       17.56      1.94 o 
   4   2   9       75.00       74.34      9.65 o 
 -17   3   9        3.97        2.83      1.01 o 
 -15   3   9       70.95       71.84      2.39 o 
 -13   3   9       61.15       66.51      1.18 o 
 -11   3   9       43.59       47.41      3.85 o 
  -9   3   9        0.59        1.40      0.84 o 
  -7   3   9      395.32      398.51      6.32 o 
  -5   3   9      612.72      646.78      1.87 o 
  -3   3   9       58.28       58.51      4.52 o 
  -1   3   9     1304.94     1378.74    110.41 o 
   1   3   9      199.54      197.91     22.06 o 
   3   3   9      464.54      449.35      6.80 o 
 -16   4   9       20.49       15.75      1.96 o 
 -14   4   9      261.51      264.62      7.10 o 
 -12   4   9      527.53      513.56      8.46 o 
 -10   4   9       24.07       27.81      1.24 o 
  -8   4   9     1089.94     1143.22    173.80 o 
  -6   4   9      309.84      309.95     46.53 o 
  -4   4   9      307.68      314.21     35.95 o 
  -2   4   9      468.46      475.84     51.18 o 
   0   4   9        9.32        9.52      1.42 o 
   2   4   9       28.90       30.73      1.17 o 
 -13   5   9      175.01      172.25     26.59 o 
 -11   5   9        0.45        0.12      0.80 o 
  -9   5   9      200.98      194.15     31.27 o 
  -7   5   9      187.44      199.77     32.92 o 
  -5   5   9        1.37        1.89      0.63 o 
  -3   5   9      185.03      182.71     19.76 o 
  -1   5   9      195.85      190.11      4.77 o 
   1   5   9        7.80       10.21      2.17 o 
 -10   6   9       46.39       35.72      6.95 o 
  -8   6   9       86.35       71.52     11.21 o 
  -6   6   9        5.71        5.06      2.26 o 
  -4   6   9       53.13       42.97      1.73 o 
  -2   6   9        0.22        0.79      0.71 o 
 -18   0  10        6.79        6.48      0.89 o 
 -16   0  10       44.89       46.69      4.40 o 
 -14   0  10       88.31       92.16      3.34 o 
 -12   0  10      379.94      383.25     12.28 o 
 -10   0  10       54.44       50.01      3.90 o 
  -8   0  10     2114.37     2221.15     30.37 o 
  -6   0  10      146.98      163.94      2.63 o 
  -4   0  10     1527.28     1543.96     14.40 o 
  -2   0  10      410.42      429.56      6.93 o 
   0   0  10      148.08      124.17      2.01 o 
   2   0  10       46.56       52.59     13.07 o 
 -17   1  10       23.07       23.55      1.19 o 
 -15   1  10      847.58      842.05     20.85 o 
 -13   1  10      376.77      373.71      5.02 o 
 -11   1  10      525.52      531.23      8.78 o 
  -9   1  10      431.52      417.31      4.45 o 
  -7   1  10        1.04        2.56      1.60 o 
  -5   1  10       13.39       17.04      1.64 o 
  -3   1  10       51.31       52.94      0.89 o 
  -1   1  10      659.26      635.68      8.71 o 
   1   1  10       10.19        9.15      1.36 o 
   3   1  10      500.62      444.88     74.87 o 
 -16   2  10       12.18       10.85      0.92 o 
 -14   2  10        6.08        2.93      0.67 o 
 -12   2  10      402.23      391.95      3.64 o 
 -10   2  10       51.94       49.30      0.67 o 
  -8   2  10     1240.00     1241.29     11.74 o 
  -6   2  10      445.48      447.32      3.73 o 
  -4   2  10      786.54      769.67      9.45 o 
  -2   2  10      610.76      623.16      7.15 o 
   0   2  10       59.92       51.04      5.11 o 
   2   2  10      153.07      159.08     13.39 o 
 -17   3  10        6.90        6.13      0.81 o 
 -15   3  10      135.85      128.10      2.20 o 
 -13   3  10       49.74       48.88      1.53 o 
 -11   3  10      180.41      165.72      1.88 o 
  -9   3  10       98.41      104.04      1.02 o 
  -7   3  10       69.64       59.17      0.80 o 
  -5   3  10       29.84       36.55      0.76 o 
  -3   3  10       10.71        7.90      0.82 o 
  -1   3  10        1.60       -0.01      0.57 o 
   1   3  10        6.15        3.85      0.76 o 
 -14   4  10       48.07       38.32      0.68 o 
 -12   4  10      107.64      110.12      3.73 o 
 -10   4  10        6.17        5.21      0.79 o 
  -8   4  10      119.30      129.38     20.04 o 
  -6   4  10       19.75       19.56      4.42 o 
  -4   4  10       18.34       25.04      3.27 o 
  -2   4  10       41.12       40.66      4.65 o 
   0   4  10        8.53        5.94      1.05 o 
 -13   5  10       94.89       84.64     12.37 o 
 -11   5  10        0.05        1.09      0.63 o 
  -9   5  10       95.09       92.15     14.40 o 
  -7   5  10      129.17      108.60     16.88 o 
  -5   5  10        0.71        0.07      0.63 o 
  -3   5  10      167.92      153.77     21.53 o 
 -17   1  11       14.72       14.61      0.75 o 
 -15   1  11       68.64       66.94      1.38 o 
 -13   1  11        5.89        5.66      0.72 o 
 -11   1  11       17.94       17.36      2.35 o 
  -9   1  11       58.63       67.57      1.76 o 
  -7   1  11       37.01       39.62      0.70 o 
  -5   1  11       12.40       17.04      0.84 o 
  -3   1  11       92.11      100.71      1.36 o 
  -1   1  11       14.08       13.57      0.57 o 
   1   1  11       13.15       13.40      1.29 o 
 -16   2  11       18.72       17.57      1.19 o 
 -14   2  11      155.61      168.31      3.50 o 
 -12   2  11       37.67       40.25      0.72 o 
 -10   2  11      229.39      245.72      2.28 o 
  -8   2  11      382.09      382.01      3.07 o 
  -6   2  11        0.14        1.73      0.54 o 
  -4   2  11      288.09      284.73      3.62 o 
  -2   2  11      186.04      180.12     11.69 o 
   0   2  11        5.13        2.95      0.67 o 
 -15   3  11      312.10      290.85      8.42 o 
 -13   3  11       83.31       78.89      2.24 o 
 -11   3  11      139.87      129.26      1.14 o 
  -9   3  11      438.64      437.99      5.41 o 
  -7   3  11       76.92       85.30      1.02 o 
  -5   3  11      178.00      168.92     13.67 o 
  -3   3  11      364.38      372.74     30.52 o 
  -1   3  11        9.77        7.63      1.39 o 
 -14   4  11      151.02      158.15      5.66 o 
 -12   4  11        4.35        5.91      0.66 o 
 -10   4  11      336.72      364.84      5.04 o 
  -8   4  11      151.74      140.53     21.06 o 
  -6   4  11       41.30       49.40      5.61 o 
  -4   4  11      182.55      164.92     20.33 o 
  -9   5  11      104.97       83.56     13.65 o 
  -7   5  11       21.90       25.79      5.20 o 
 -16   0  12      285.35      298.85     10.24 o 
 -14   0  12       92.23      102.32      4.05 o 
 -12   0  12      142.57      157.03      3.09 o 
 -10   0  12      380.54      400.30      3.22 o 
  -8   0  12       74.17       70.86      2.31 o 
  -6   0  12       74.77       80.63      0.93 o 
  -4   0  12      383.79      375.95     13.55 o 
  -2   0  12       78.09       64.73      4.12 o 
 -15   1  12      167.16      162.26      7.07 o 
 -13   1  12       15.28       16.84      1.22 o 
 -11   1  12      264.72      254.45      1.05 o 
  -9   1  12      385.53      405.70      3.52 o 
  -7   1  12       12.89       11.24      0.64 o 
  -5   1  12      343.99      354.99      6.11 o 
  -3   1  12       69.32       76.01      1.67 o 
 -14   2  12       16.39       20.07      0.74 o 
 -12   2  12        4.55        5.06      0.67 o 
 -10   2  12       75.02       84.18      2.36 o 
  -8   2  12       72.98       79.56      1.97 o 
  -6   2  12        6.41        6.33      0.72 o 
  -4   2  12      191.54      186.93      5.29 o 
 -13   3  12       51.65       54.25      2.24 o 
 -11   3  12       16.73       15.07      1.05 o 
  -9   3  12       19.33       22.56      1.02 o 
  -7   3  12       12.46       10.16      0.94 o 
  -5   3  12        5.53        9.26      1.18 o 
 -10   4  12        1.00        1.97      0.71 o 
  -8   4  12        5.10        4.97      0.88 o 
 -13   1  13       10.05       12.85      1.31 o 
 -11   1  13       62.41       62.25      1.95 o 
  -9   1  13        0.57        0.81      0.63 o 
  -7   1  13       39.69       39.51      0.68 o 
 -12   2  13      106.51       99.77      3.51 o 
 -10   2  13       27.52       25.97      0.72 o 
  -8   2  13        9.42       12.15      1.56 o 
                                                 
